# Supplementary material for: Diacylglycerol Acyltransferase 3(DGAT3) Is Responsible for the Biosynthesis of Unsaturated Fatty Acids in Vegetative Organs of Paeonia rockii
Source: Int J Mol Sci. 2022 Nov 19;23(22):14390. doi: 10.3390/ijms232214390 (PMC9692848; doi:10.3390/ijms232214390)
Supplement: Supplementary file 1 [file ijms-23-14390-s001.zip › TableS1.xlsx]

## Sheet: Sheet1
Table S1.Primers used for gene isolation and vector construction in the present study
Primer name	Primer sequence (5’-3’)
PrDGAT3-F	AATGGAGGCCTCCGGTGTTGT
PrDGAT3-R	ACGAGGGTGTAATCTAATAATGA
pCAMBIA1300-PrDGAT3-KpnI-F	GGggtaccATGGAGGCCTCCGGTGTT
pCAMBIA1300-PrDGAT3-SalI-R	ACGCgtcgacCTACTGAGCCGCTCCACC
pCAMBIA2300-PrDGAT3-GFP-BamHI-F	CGggatccCGATGGAGGCCTCCGGTGTT
pCAMBIA2300-PrDGAT3-GFP-XbaI-R	GCtctagaGCCTGAGCCGCTCCACCAGC
TRV2-PrDGAT3-BamHI-F	CGggatccGGCGCCGGAATTGATACC
TRV2-PrDGAT3-SmaI-R	TCCCcccgggTCTCAGGGTCCACGCCAA
pYES2-PrDGAT3-BamHI-F	CGggatccATGGAGGCCTCCGGTGTT
pYES2-PrDGAT3-XholI-R	CCGctcgagCTACTGAGCCGCTCCACC
