# Supplementary material for: Diacylglycerol Acyltransferase 3(DGAT3) Is Responsible for the Biosynthesis of Unsaturated Fatty Acids in Vegetative Organs of Paeonia rockii
Source: Int J Mol Sci. 2022 Nov 19;23(22):14390. doi: 10.3390/ijms232214390 (PMC9692848; doi:10.3390/ijms232214390)
Supplement: Supplementary file 1 [file ijms-23-14390-s001.zip › TableS2.xlsx]

## Sheet: Sheet1
Table S2. Primers of fatty acid biosynthesis pathway related genes for qRT-PCR
Gene	Forward primer	Reverse Primer
PrDGAT3	AATGGAGGCCTCCGGTGTTGT	ACGAGGGTGTAATCTAATAATGA
18S-26S ITS	ACCGTTGATTCGCACAATTGGTCATCG	TACTGCGGGTCGGCAATCGGACG
AtActin7(AT5G09810)	GGAACTGGAATGGTGAAGGCTG	CGATTGGATACTTCAGAGTGAGGA
AtLEC1(AT1G21970)	GGCGCCGGTGACAAGA	GCCACACATGGTGGTTGCT
AtLEC2(AT1G28300)	TGGCAAGAGAGAGGTGGTTTTC	TCCTGTTGATCCTTGCCATCT
AtSUS2 (AT3G43190)	TGCCATGAATAATGCCGATTTC	TTGCCCAACATTGTTCTTGCTT
AtMOD1(AT2G05990)	TCAAGGAAAGGCTATCTCGCTGCT	TCACTCTCTAGTGCAGCTTTGGCA
AtGPAT6(AT5G60620)	TCGGAAACCGGCGACGTAAGC	TGGCACCAGCAGCTTCAGTGAG
AtOLEO3 (AT5G51210)	CTCCTCGTCATCTTCAGCCC	ATCCAGATCCCGTCATGTGC
AtDGAT1(AT2G19450)	TCGCTCCCACATTGTGTTATCAGC	AAATTGACGAGCCACCCAACCC
AtDGAT2(AT3G51520)	AAATATGGTCGTAAGCTCGCTA	CATAACCAAAGACATAGGCACG
AtDGAT3(AT1G48300)	GACTGATTCAGTTAGGACACCA	AATATGAGACAGAACCGAGTCC
AtPDAT1(AT5G13640)	ATCCAGCTGGTATTAGAGTTCG	CCTCTGTGTTCTGAAACGAAAG
AtPDAT2	GAATCGTATCTTTCGGGAAACG	CGGCTCATTTCATTGTACTCTG
AtFAD2(AT3G12120)	ATGGGTGCAGGTGGAAGAA	CCAGGAGAAGTAAGGGACGA
TRV1	CAGTCTATACACAGAAACAGA	GACGTGTGTACTCAAGGGTT
TRV2	GGCTAACAGTGCTCTTGGTG	GTATCGGACCTCCACTCGC
PrMOD1	ACTCAACCCTCAATGCCAAG	ATGTTGATTCCGCTCTCACC
PrFAD2	TCACGCTTGGTGAAGTCAAG	GTAGATGGGCCAAGCAACAT
PrLPAAT1	ACAGCAGAAGCCAGTTGGAG	CGCAGGCATTATTTGTCCCG
PrDGAT1	TCCCGATTTTTCCTCTTGCCGC	CATACGAGGATAGGTTGGCTGG
PrDGAT2	GAAAAGAAGAGTCCACAATACA	CTACTTTGCTGCTATCGTCG
PrPDAT2	AACGGTTGCTTGAAAGGTGGGG	CCCTATCACCTCCCATCTCTGC
