# Supplementary material for: Diacylglycerol Acyltransferase 3(DGAT3) Is Responsible for the Biosynthesis of Unsaturated Fatty Acids in Vegetative Organs of Paeonia rockii
Source: Int J Mol Sci. 2022 Nov 19;23(22):14390. doi: 10.3390/ijms232214390 (PMC9692848; doi:10.3390/ijms232214390)
Supplement: Supplementary file 1 [file ijms-23-14390-s001.zip › TableS3.xlsx]

## Sheet: Sheet1
Table S3.Accession numbers used for genes
Gene	Accession number
PrDGAT3	OP795676
18S-26S ITS	AB041027.1
AtActin7(AT5G09810)	AY114679.1
AtLEC1(AT1G21970)	NM_102046.5
AtLEC2(AT1G28300)	NC_003070.9
AtSUS2 (AT3G43190)	NM_001344824.1
AtMOD1(AT2G05990)	AF324719.2
AtGPAT6(AT5G60620)	NM_129367.4
AtOLEO3 (AT5G51210)	BT021141.1
AtDGAT1(AT2G19450)	BT008883.1
AtDGAT2(AT3G51520)	NC_003074.8
AtDGAT3(AT1G48300)	BT006415.1
AtPDAT1(AT5G13640)	NC_003076.8
AtFAD2(AT3G12120)	NC_003074.8
PrFAD2	MG845869.1
JmDGAT3	XP_040990564.1
JRDGAT3	XP_018840223.2
CIDGAT3	XP_042989358.1
QSDGAT3	XM_024028709.1
RCDGAT3	XM_024341329.2
PDDGAT3	XM_034345099.1
PPDGAT3	XM_007223157.2
CODGAT3	ATQ37963.1
CSDGAT3	XP_028086598.1
VRDGAT3	XM_034830992.1
VVDGAT3	XM_002269546.3
TTDGAT3	XM_002269546.3
HUDGAT3	XM_021424406.1
MIDGAT3	XM_042650264.1
TSDGAT3	XM_043840440.1
PADGAT3	XM_035069898.1
EGDGAT3	XM_010916481.3
AIDGAT3	XM_002891377.2
